# Supplementary material for: Heat Source Parameter Identification Based on Attention-Enhanced Residual Convolutional Neural Network
Source: Materials (Basel). 2025 Sep 5;18(17):4174. doi: 10.3390/ma18174174 (PMC12430179; doi:10.3390/ma18174174)
Supplement: Supplementary file 1 [file materials-18-04174-s001.zip]

Archive with 1 entries (1 files):
- materials-3791240-supplementary.pdf
